# Supplementary material for: The awareness of neglected tropical diseases in a sample of medical and nursing students in Cairo University, Egypt: A cross-sectional study
Source: PLoS Negl Trop Dis. 2020 Nov 18;14(11):e0008826. doi: 10.1371/journal.pntd.0008826 (PMC7673504; doi:10.1371/journal.pntd.0008826)
Supplement: S1 Data — (XLSX) [file pntd.0008826.s001.xlsx]

## Sheet: Sheet1
serial	age	sex	faculty	grade	nationality	previous	Q1	Q2	Q3.1	Q3.2	Q3.3	Q3.4	Q3.5	Q3.6	Q3.7	Q4	Q5	Q6.1	Q6.2	Q6.3	Q6.4	Q6.5	Q6.6	Q6.7	Q6.8	Q6.9	Q6.10	Q6.11	Q6.12	Q6.13	Q6.14	Q7	Q8	Q9
1	21	2	1	4	1	1	3	2	0	0	0	0	0	0	0	3	2	0	0	0	0	0	1	0	1	1	1	1	0	0	0	2	2	1
2	22	2	1	4	1	2	3	3	0	0	0	0	0	0	0	3	3	0	0	0	0	0	0	0	0	0	0	0	0	0	0	3	1	3
3	22	2	1	4	1	2	2	3	0	0	0	0	0	0	0	3	3	0	0	0	0	0	0	0	0	0	0	0	0	0	0	3	3	3
4	22	2	1	4	2	2	2	3	0	0	0	0	0	0	0	3	3	0	0	0	0	0	0	0	0	0	0	0	0	0	0	3	3	3
5	21	2	1	4	1	4	2	3	0	0	0	0	0	0	0	3	3	0	0	1	0	0	0	0	0	0	0	0	1	0	0	2	3	3
6	21	2	1	4	1	3	2	2	0	0	0	0	0	0	0	3	3	0	0	0	0	0	0	0	0	0	0	0	0	0	0	3	3	3
7	22	1	1	4	1	2	2	2	0	0	0	0	0	0	0	1	1	0	1	0	1	1	0	0	1	1	0	1	0	1	0	2	1	1
8	21	1	1	4	1	2	2	2	0	0	0	0	0	0	0	3	3	0	0	0	0	0	0	0	0	0	0	0	0	0	0	3	3	1
9	22	2	1	4	1	1	3	3	0	0	0	0	0	0	0	1	2	0	0	0	0	0	1	0	0	0	0	1	0	1	0	3	3	3
10	22	1	1	4	1	1	2	3	0	0	0	0	0	0	0	3	3	1	0	0	0	0	0	0	0	0	0	0	0	1	0	3	2	3
11	21	2	1	4	1	2	3	3	0	0	0	0	1	0	0	1	2	1	0	0	0	0	0	0	0	1	0	0	1	1	0	2	2	1
12	22	1	1	4	1	1	2	2	0	0	0	0	0	0	0	3	3	1	0	0	0	0	0	0	1	1	1	0	0	0	0	2	1	1
13	21	1	1	4	1	2	2	2	0	0	0	0	0	0	0	3	2	0	0	0	0	0	0	0	0	0	0	0	0	0	0	1	1	1
14	22	1	1	4	1	2	2	2	0	0	0	0	0	0	0	3	3	0	0	0	0	0	0	0	0	0	0	0	0	0	0	3	3	3
15	21	1	1	4	1	4	2	3	0	0	0	0	0	0	0	2	2	0	0	0	0	0	0	0	0	0	0	0	0	0	0	2	3	3
16	22	1	1	4	1	1	2	2	0	0	0	0	0	0	0	3	3	0	0	0	0	0	0	0	0	1	0	0	1	0	0	2	1	1
17	22	2	1	4	1	1	2	2	0	0	0	0	0	0	0	2	2	0	0	0	0	0	0	0	0	0	0	0	0	0	0	2	2	1
18	21	2	1	4	1	2	3	3	0	0	0	0	0	0	0	3	2	1	0	0	0	0	0	0	1	1	1	0	0	0	0	2	2	1
19	21	2	1	4	1	2	2	3	0	0	0	0	0	0	0	3	3	0	0	0	0	0	0	0	0	0	0	0	0	0	0	2	2	1
20	21	2	1	4	1	1	2	2	0	0	0	0	0	0	0	3	3	0	0	0	0	0	0	0	0	0	0	0	0	0	0	2	2	2
21	21	1	1	4	1	2	2	3	0	0	0	0	0	0	0	3	3	0	0	0	0	0	0	0	0	0	0	0	0	0	0	3	3	3
22	21	1	1	4	1	1	2	2	0	0	0	0	0	0	0	3	3	0	0	0	0	0	0	0	0	0	0	0	0	0	0	3	3	3
23	22	2	1	4	1	1	2	2	0	0	0	0	0	0	0	3	3	0	0	0	0	0	0	0	0	0	0	0	0	0	0	3	3	1
24	20	2	1	1	1	2	2	2	0	0	0	0	0	0	0	3	3	0	0	0	0	0	1	0	1	0	0	1	0	0	0	2	1	1
25	22	2	1	4	1	2	1	1	0	0	0	1	0	0	0	1	1	1	0	0	1	0	0	0	0	1	0	0	0	1	0	3	1	1
26	22	2	1	4	1	2	1	2	0	0	0	0	0	0	0	1	2	0	1	1	0	0	1	0	0	0	0	0	0	1	0	2	1	1
27	22	2	1	4	1	3	1	2	0	0	0	0	0	0	0	3	2	0	0	1	0	0	0	0	0	0	0	0	0	0	0	2	1	1
28	22	2	1	4	1	1	2	2	0	0	0	0	0	0	0	1	3	0	0	1	0	0	0	0	1	0	0	1	0	0	0	3	2	1
29	21	2	1	4	1	2	2	2	0	0	0	0	0	0	0	3	3	1	1	0	1	0	0	0	1	1	0	0	0	1	0	2	1	1
30	22	2	1	4	1	3	2	2	0	0	0	0	0	0	0	2	3	0	0	0	0	0	0	0	0	0	0	0	0	0	0	3	3	1
31	21	2	1	4	1	3	3	3	0	0	0	0	0	0	0	1	3	0	0	0	1	0	0	1	0	0	0	0	1	0	0	2	3	1
32	22	2	1	4	1	4	2	2	0	0	0	0	0	0	0	2	2	0	0	0	0	0	0	0	0	0	0	0	0	0	0	2	2	1
33	22	2	1	4	1	2	2	2	0	0	0	0	0	0	0	3	2	0	0	0	0	0	0	0	0	0	0	0	0	0	0	2	1	2
34	22	1	1	4	1	2	1	1	0	0	0	0	1	0	0	1	1	0	0	0	0	0	0	0	0	0	0	0	0	1	0	2	2	1
35	22	1	1	4	2	4	3	3	0	0	0	0	0	0	0	3	3	0	0	0	0	0	0	0	0	0	0	0	0	0	0	3	3	3
36	24	1	1	4	2	3	1	2	0	0	0	0	0	0	0	2	2	0	0	0	0	0	0	0	1	0	0	0	0	0	0	2	2	1
37	25	1	1	4	2	4	3	3	0	0	0	0	0	0	0	3	3	0	0	0	0	0	0	0	0	0	0	0	0	1	0	2	1	3
38	24	1	1	4	1	3	1	1	0	0	1	0	1	1	0	1	1	0	0	0	1	0	0	0	0	0	0	0	0	0	0	3	1	1
39	22	1	1	4	1	1	1	2	0	0	0	0	0	0	0	1	2	0	0	0	1	0	0	0	0	0	0	0	0	0	0	2	2	1
40	24	1	1	4	2	4	1	2	0	0	0	0	0	0	0	3	2	1	0	0	0	0	1	0	1	1	0	1	0	0	0	2	2	1
41	24	1	1	4	1	3	1	2	0	0	0	0	0	0	0	1	2	0	0	0	1	0	0	0	0	0	0	0	0	0	0	3	2	2
42	25	1	1	4	2	4	2	1	0	0	1	0	0	0	0	3	3	1	0	0	0	0	0	0	0	0	0	0	0	0	0	2	2	1
43	25	1	1	4	1	4	2	2	0	0	0	0	0	0	0	3	3	0	0	0	0	0	0	0	0	0	0	0	0	0	0	2	1	3
44	24	2	1	4	1	3	1	3	0	0	0	0	0	0	0	1	3	0	0	0	0	0	0	0	0	0	0	0	0	0	0	3	3	3
45	23	2	1	4	2	4	3	2	0	0	0	0	0	0	0	3	2	0	0	0	0	0	0	0	0	0	0	0	1	0	0	3	3	3
46	23	2	1	4	2	4	1	3	0	0	0	0	0	0	0	3	3	0	0	0	0	0	0	0	0	0	0	0	0	0	0	3	3	3
47	24	2	1	4	2	4	3	3	0	0	0	0	0	0	0	2	2	0	0	0	0	0	0	0	0	0	0	0	0	0	0	2	2	2
48	24	2	1	4	2	4	2	2	0	0	0	0	0	0	0	3	3	0	0	0	0	0	0	0	0	0	0	0	0	0	0	3	3	3
49	24	1	1	4	2	3	3	3	0	0	0	0	0	0	0	3	3	0	0	0	0	0	0	0	0	0	0	0	0	0	0	2	1	3
50	23	1	1	4	2	3	1	1	1	0	0	0	0	0	0	1	2	1	0	0	0	0	0	0	0	0	0	0	0	0	0	3	3	3
51	23	1	1	4	2	3	1	2	0	0	0	0	0	0	0	3	2	1	0	0	0	0	0	0	0	0	0	0	0	0	0	1	2	1
52	25	1	1	4	1	3	1	2	0	0	0	1	0	0	0	1	1	1	0	0	0	0	0	0	0	0	0	0	0	0	0	2	1	1
53	25	2	1	4	2	4	2	2	0	0	0	0	0	0	0	3	3	0	0	0	0	0	0	0	0	0	0	0	0	0	0	3	3	3
54	21	2	1	4	1	1	3	2	0	0	0	0	0	0	0	3	2	0	0	0	0	0	1	0	1	1	1	1	0	0	0	2	2	1
55	22	2	1	4	1	2	3	3	0	0	0	0	0	0	0	3	3	0	0	0	0	0	0	0	0	0	0	0	0	0	0	3	1	3
56	22	2	1	4	1	2	2	3	0	0	0	0	0	0	0	3	3	0	0	0	0	0	0	0	0	0	0	0	0	0	0	3	3	3
57	22	2	1	4	2	2	2	3	0	0	0	0	0	0	0	3	3	0	0	0	0	0	0	0	0	0	0	0	0	0	0	3	3	3
58	21	2	1	4	1	4	2	3	0	0	0	0	0	0	0	3	3	0	0	1	0	0	0	0	0	0	0	0	1	0	0	2	3	3
59	21	2	1	4	1	3	2	2	0	0	0	0	0	0	0	3	3	0	0	0	0	0	0	0	0	0	0	0	0	0	0	3	3	3
60	22	1	1	4	1	2	2	2	0	0	0	0	0	0	0	1	1	0	1	0	1	1	0	0	1	1	0	1	0	1	0	2	1	1
61	21	1	1	4	1	2	2	2	0	0	0	0	0	0	0	3	3	0	0	0	0	0	0	0	0	0	0	0	0	0	0	3	3	1
62	22	2	1	4	1	1	3	3	0	0	0	0	0	0	0	1	2	0	0	0	0	0	1	0	0	0	0	1	0	1	0	3	3	3
63	22	1	1	4	1	1	2	3	0	0	0	0	0	0	0	3	3	1	0	0	0	0	0	0	0	0	0	0	0	1	0	3	2	3
64	21	2	1	4	1	2	3	3	0	0	0	0	1	0	0	1	2	1	0	0	0	0	0	0	0	1	0	0	1	1	0	2	2	1
65	22	1	1	4	1	1	2	2	0	0	0	0	0	0	0	3	3	1	0	0	0	0	0	0	1	1	1	0	0	0	0	2	1	1
66	21	1	1	4	1	2	2	2	0	0	0	0	0	0	0	3	2	0	0	0	0	0	0	0	0	0	0	0	0	0	0	1	1	1
67	22	1	1	4	1	2	2	2	0	0	0	0	0	0	0	3	3	0	0	0	0	0	0	0	0	0	0	0	0	0	0	3	3	3
68	21	1	1	4	1	4	2	3	0	0	0	0	0	0	0	2	2	0	0	0	0	0	0	0	0	0	0	0	0	0	0	2	3	3
69	22	1	1	4	1	1	2	2	0	0	0	0	0	0	0	3	3	0	0	0	0	0	0	0	0	1	0	0	1	0	0	2	1	1
70	22	2	1	4	1	1	2	2	0	0	0	0	0	0	0	2	2	0	0	0	0	0	0	0	0	0	0	0	0	0	0	2	2	1
71	21	2	1	4	1	2	3	3	0	0	0	0	0	0	0	3	2	1	0	0	0	0	0	0	1	1	1	0	0	0	0	2	2	1
72	21	2	1	4	1	2	2	3	0	0	0	0	0	0	0	3	3	0	0	0	0	0	0	0	0	0	0	0	0	0	0	2	2	1
73	21	2	1	4	1	1	2	2	0	0	0	0	0	0	0	3	3	0	0	0	0	0	0	0	0	0	0	0	0	0	0	2	2	2
74	21	1	1	4	1	2	2	3	0	0	0	0	0	0	0	3	3	0	0	0	0	0	0	0	0	0	0	0	0	0	0	3	3	3
75	21	1	1	4	1	1	2	2	0	0	0	0	0	0	0	3	3	0	0	0	0	0	0	0	0	0	0	0	0	0	0	3	3	3
76	22	2	1	4	1	1	2	2	0	0	0	0	0	0	0	3	3	0	0	0	0	0	0	0	0	0	0	0	0	0	0	3	3	1
77	20	2	1	1	1	2	2	2	0	0	0	0	0	0	0	3	3	0	0	0	0	0	1	0	1	0	0	1	0	0	0	2	1	1
78	22	2	1	4	1	2	1	1	0	0	0	1	0	0	0	1	1	1	0	0	1	0	0	0	0	1	0	0	0	1	0	3	1	1
79	22	2	1	4	1	2	1	2	0	0	0	0	0	0	0	1	2	0	1	1	0	0	1	0	0	0	0	0	0	1	0	2	1	1
80	22	2	1	4	1	3	1	2	0	0	0	0	0	0	0	3	2	0	0	1	0	0	0	0	0	0	0	0	0	0	0	2	1	1
81	22	2	1	4	1	1	2	2	0	0	0	0	0	0	0	1	3	0	0	1	0	0	0	0	1	0	0	1	0	0	0	3	2	1
82	21	2	1	4	1	2	2	2	0	0	0	0	0	0	0	3	3	1	1	0	1	0	0	0	1	1	0	0	0	1	0	2	1	1
83	22	2	1	4	1	3	2	2	0	0	0	0	0	0	0	2	3	0	0	0	0	0	0	0	0	0	0	0	0	0	0	3	3	1
84	21	2	1	4	1	3	3	3	0	0	0	0	0	0	0	1	3	0	0	0	1	0	0	1	0	0	0	0	1	0	0	2	3	1
85	22	2	1	4	1	4	2	2	0	0	0	0	0	0	0	2	2	0	0	0	0	0	0	0	0	0	0	0	0	0	0	2	2	1
86	22	2	1	4	1	2	2	2	0	0	0	0	0	0	0	3	2	0	0	0	0	0	0	0	0	0	0	0	0	0	0	2	1	2
87	22	1	1	4	1	2	1	1	0	0	0	0	1	0	0	1	1	0	0	0	0	0	0	0	0	0	0	0	0	1	0	2	2	1
88	22	1	1	4	2	4	3	3	0	0	0	0	0	0	0	3	3	0	0	0	0	0	0	0	0	0	0	0	0	0	0	3	3	3
89	24	1	1	4	2	3	1	2	0	0	0	0	0	0	0	2	2	0	0	0	0	0	0	0	1	0	0	0	0	0	0	2	2	1
90	25	1	1	4	2	4	3	3	0	0	0	0	0	0	0	3	3	0	0	0	0	0	0	0	0	0	0	0	0	1	0	2	1	3
91	24	1	1	4	1	3	1	1	0	0	1	0	1	1	0	1	1	0	0	0	1	0	0	0	0	0	0	0	0	0	0	3	1	1
92	22	1	1	4	1	1	1	2	0	0	0	0	0	0	0	1	2	0	0	0	1	0	0	0	0	0	0	0	0	0	0	2	2	1
93	24	1	1	4	2	4	1	2	0	0	0	0	0	0	0	3	2	1	0	0	0	0	1	0	1	1	0	1	0	0	0	2	2	1
94	24	1	1	4	1	3	1	2	0	0	0	0	0	0	0	1	2	0	0	0	1	0	0	0	0	0	0	0	0	0	0	3	2	2
95	25	1	1	4	2	4	2	1	0	0	1	0	0	0	0	3	3	1	0	0	0	0	0	0	0	0	0	0	0	0	0	2	2	1
96	25	1	1	4	1	4	2	2	0	0	0	0	0	0	0	3	3	0	0	0	0	0	0	0	0	0	0	0	0	0	0	2	1	3
97	24	2	1	4	1	3	1	3	0	0	0	0	0	0	0	1	3	0	0	0	0	0	0	0	0	0	0	0	0	0	0	3	3	3
98	23	2	1	4	2	4	3	2	0	0	0	0	0	0	0	3	2	0	0	0	0	0	0	0	0	0	0	0	1	0	0	3	3	3
99	23	2	1	4	2	4	1	3	0	0	0	0	0	0	0	3	3	0	0	0	0	0	0	0	0	0	0	0	0	0	0	3	3	3
100	24	2	1	4	2	4	3	3	0	0	0	0	0	0	0	2	2	0	0	0	0	0	0	0	0	0	0	0	0	0	0	2	2	2
101	24	2	1	4	2	4	2	2	0	0	0	0	0	0	0	3	3	0	0	0	0	0	0	0	0	0	0	0	0	0	0	3	3	3
102	24	1	1	4	2	3	3	3	0	0	0	0	0	0	0	3	3	0	0	0	0	0	0	0	0	0	0	0	0	0	0	2	1	3
103	23	1	1	4	2	3	1	1	1	0	0	0	0	0	0	1	2	1	0	0	0	0	0	0	0	0	0	0	0	0	0	3	3	3
104	23	1	1	4	2	3	1	2	0	0	0	0	0	0	0	3	2	1	0	0	0	0	0	0	0	0	0	0	0	0	0	1	2	1
105	25	1	1	4	1	3	1	2	0	0	0	1	0	0	0	1	1	1	0	0	0	0	0	0	0	0	0	0	0	0	0	2	1	1
106	25	2	1	4	2	4	2	2	0	0	0	0	0	0	0	3	3	0	0	0	0	0	0	0	0	0	0	0	0	0	0	3	3	3
107	22	2	2	3	1	2	3	2	0	0	0	0	0	0	0	1	2	1	1	1	1	1	1	0	0	0	1	1	1	0	0	2	2	1
108	22	2	2	3	1	3	2	1	1	0	0	0	0	0	0	3	3	0	0	0	0	0	0	0	0	0	0	0	0	1	0	2	1	1
109	21	2	2	3	1	3	2	2	0	0	0	0	0	0	0	1	2	0	0	0	0	0	0	0	0	0	0	0	0	0	0	2	2	1
110	21	1	2	3	1	2	1	2	0	0	0	0	0	0	0	1	2	0	0	0	0	0	0	0	0	0	0	0	0	0	0	2	1	1
111	21	2	2	3	1	2	2	2	0	0	0	0	0	0	0	3	3	0	0	0	0	0	0	0	1	0	0	0	0	0	0	2	2	2
112	23	2	2	3	1	3	2	2	0	0	0	0	0	0	0	2	2	0	0	0	0	0	0	0	0	0	0	0	0	0	0	2	2	2
113	21	2	2	3	1	2	2	2	0	0	0	0	0	0	0	3	3	0	0	0	0	0	0	0	0	0	0	0	1	0	0	2	2	2
114	22	2	2	3	1	2	2	2	0	0	0	0	0	0	0	1	2	0	0	0	0	0	0	0	0	0	0	0	0	0	0	2	2	2
115	21	2	2	3	1	2	1	1	0	0	1	1	1	0	0	1	2	0	0	0	0	0	0	0	1	0	0	0	0	0	0	2	1	1
116	22	2	2	3	1	3	2	2	0	0	0	1	0	0	0	2	3	1	0	1	0	0	0	0	0	0	1	1	0	0	0	2	3	3
117	21	1	2	3	1	3	1	3	1	0	0	0	0	1	0	2	3	0	0	0	1	0	0	0	1	0	0	0	0	0	0	1	3	1
118	22	1	2	3	1	2	1	2	0	0	0	0	0	0	0	1	3	0	0	1	0	1	1	0	0	0	1	0	0	0	0	3	1	1
119	23	1	2	3	1	3	2	2	0	0	0	0	0	0	0	2	2	0	0	0	0	0	0	0	0	0	0	0	0	0	0	2	1	1
120	21	1	2	2	1	3	1	1	1	1	1	0	0	1	0	3	2	0	0	0	1	0	0	1	0	0	0	1	0	1	0	3	1	3
121	22	1	2	3	1	3	2	2	0	0	0	0	0	0	0	2	2	0	0	0	0	0	0	0	1	0	0	0	0	0	0	2	3	1
122	21	1	2	3	1	2	2	2	0	0	0	0	0	0	0	3	2	0	0	1	0	1	0	0	1	0	0	0	0	1	0	2	1	1
123	22	2	2	3	1	2	3	3	0	0	0	0	0	0	0	2	2	0	0	0	0	0	0	0	0	0	0	0	0	0	0	2	2	2
124	21	2	2	2	1	2	2	2	0	0	0	0	0	0	0	1	2	0	0	0	0	0	0	1	0	0	0	0	0	0	0	2	2	2
125	21	2	2	3	1	2	2	3	0	0	0	0	0	0	0	2	2	0	0	0	0	0	0	0	0	0	0	0	0	0	0	2	2	2
126	22	2	2	3	1	2	2	2	0	0	0	0	0	0	0	3	2	0	0	0	0	0	0	0	0	0	0	0	0	0	0	3	2	2
127	23	2	2	3	2	3	1	1	0	0	1	0	0	0	0	1	2	0	0	1	0	0	1	0	0	0	0	0	0	0	0	3	1	3
128	22	2	2	3	1	2	2	3	0	0	0	0	0	0	0	3	3	0	0	0	0	0	0	0	1	0	0	0	0	0	0	2	1	1
129	21	2	2	3	1	2	2	3	0	0	0	0	0	0	0	1	2	0	0	0	0	0	0	0	1	0	0	0	1	0	0	1	1	1
130	20	2	2	3	1	2	2	2	0	0	0	0	0	0	0	3	2	0	1	0	0	0	1	0	0	0	1	0	0	0	0	2	1	1
131	22	2	2	3	1	2	3	1	0	0	0	1	0	0	0	1	3	0	0	0	0	0	0	0	1	0	0	0	1	0	0	3	2	3
132	21	1	2	3	1	2	2	2	0	0	0	0	0	0	0	2	2	0	0	0	0	0	0	0	0	0	0	0	0	0	0	2	2	2
133	21	1	2	3	1	2	2	2	0	0	0	0	0	0	0	2	2	0	0	0	0	0	0	0	0	0	0	0	0	0	0	2	2	2
134	21	1	2	3	1	1	2	2	0	0	0	0	0	0	0	2	2	0	0	0	0	0	0	0	0	0	0	0	0	0	0	2	2	2
135	21	1	2	3	1	2	3	3	0	0	0	0	0	0	0	2	2	0	0	0	0	0	0	0	0	0	0	0	0	0	0	2	2	2
136	22	2	2	3	1	2	1	1	0	0	1	1	1	0	0	1	0	0	0	0	0	0	0	1	0	1	0	0	0	0	0	2	2	1
137	23	1	2	3	1	4	3	3	0	0	1	0	0	0	0	3	3	0	0	0	0	0	0	0	1	0	0	0	0	0	0	3	3	3
138	22	1	2	3	1	3	3	2	0	0	0	0	0	0	0	2	2	0	0	0	0	0	0	0	1	0	0	0	0	0	0	2	1	2
139	22	1	2	3	1	3	1	3	0	0	0	1	1	0	0	1	2	0	0	0	0	0	1	0	1	0	0	0	0	1	0	2	1	3
140	20	1	2	3	2	3	2	2	0	0	0	0	0	0	0	1	3	0	0	0	0	0	1	0	1	0	0	0	0	1	0	2	1	1
141	22	2	2	3	1	4	1	2	0	0	0	0	0	0	0	2	2	0	0	0	0	0	0	0	0	0	0	0	0	0	0	2	2	2
142	21	2	2	3	1	2	1	2	0	0	0	0	0	0	0	1	2	0	0	1	0	1	0	0	0	1	0	0	0	1	0	2	2	1
143	21	1	2	3	2	1	2	1	0	0	1	0	0	0	0	1	0	0	0	1	0	0	0	0	1	1	0	0	0	0	0	2	1	1
144	22	1	2	3	1	2	3	3	0	0	0	0	0	0	0	0	0	0	0	0	0	0	0	0	0	0	0	0	1	0	0	3	3	3
145	20	1	2	3	1	3	2	1	0	1	0	0	1	0	0	2	1	0	0	0	0	0	1	0	0	1	0	1	0	0	0	1	3	3
146	22	2	2	3	1	2	3	2	0	0	0	0	0	0	0	1	2	1	1	1	1	1	1	0	0	0	1	1	1	0	0	2	2	1
147	22	2	2	3	1	3	2	1	1	0	0	0	0	0	0	3	3	0	0	0	0	0	0	0	0	0	0	0	0	1	0	2	1	1
148	21	2	2	3	1	3	2	2	0	0	0	0	0	0	0	1	2	0	0	0	0	0	0	0	0	0	0	0	0	0	0	2	2	1
149	21	1	2	3	1	2	1	2	0	0	0	0	0	0	0	1	2	0	0	0	0	0	0	0	0	0	0	0	0	0	0	2	1	1
150	21	2	2	3	1	2	2	2	0	0	0	0	0	0	0	3	3	0	0	0	0	0	0	0	1	0	0	0	0	0	0	2	2	2
151	23	2	2	3	1	3	2	2	0	0	0	0	0	0	0	2	2	0	0	0	0	0	0	0	0	0	0	0	0	0	0	2	2	2
152	21	2	2	3	1	2	2	2	0	0	0	0	0	0	0	3	3	0	0	0	0	0	0	0	0	0	0	0	1	0	0	2	2	2
153	22	2	2	3	1	2	2	2	0	0	0	0	0	0	0	1	2	0	0	0	0	0	0	0	0	0	0	0	0	0	0	2	2	2
154	21	2	2	3	1	2	1	1	0	0	1	1	1	0	0	1	2	0	0	0	0	0	0	0	1	0	0	0	0	0	0	2	1	1
155	22	2	2	3	1	3	2	2	0	0	0	1	0	0	0	2	3	1	0	1	0	0	0	0	0	0	1	1	0	0	0	2	3	3
156	21	1	2	3	1	3	1	3	1	0	0	0	0	1	0	2	3	0	0	0	1	0	0	0	1	0	0	0	0	0	0	1	3	1
157	22	1	2	3	1	2	1	2	0	0	0	0	0	0	0	1	3	0	0	1	0	1	1	0	0	0	1	0	0	0	0	3	1	1
158	23	1	2	3	1	3	2	2	0	0	0	0	0	0	0	2	2	0	0	0	0	0	0	0	0	0	0	0	0	0	0	2	1	1
159	21	1	2	2	1	3	1	1	1	1	1	0	0	1	0	3	2	0	0	0	1	0	0	1	0	0	0	1	0	1	0	3	1	3
160	22	1	2	3	1	3	2	2	0	0	0	0	0	0	0	2	2	0	0	0	0	0	0	0	1	0	0	0	0	0	0	2	3	1
161	21	1	2	3	1	2	2	2	0	0	0	0	0	0	0	3	2	0	0	1	0	1	0	0	1	0	0	0	0	1	0	2	1	1
162	22	2	2	3	1	2	3	3	0	0	0	0	0	0	0	2	2	0	0	0	0	0	0	0	0	0	0	0	0	0	0	2	2	2
163	21	2	2	2	1	2	2	2	0	0	0	0	0	0	0	1	2	0	0	0	0	0	0	1	0	0	0	0	0	0	0	2	2	2
164	21	2	2	3	1	2	2	3	0	0	0	0	0	0	0	2	2	0	0	0	0	0	0	0	0	0	0	0	0	0	0	2	2	2
165	22	2	2	3	1	2	2	2	0	0	0	0	0	0	0	3	2	0	0	0	0	0	0	0	0	0	0	0	0	0	0	3	2	2
166	23	2	2	3	2	3	1	1	0	0	1	0	0	0	0	1	2	0	0	1	0	0	1	0	0	0	0	0	0	0	0	3	1	3
167	22	2	2	3	1	2	2	3	0	0	0	0	0	0	0	3	3	0	0	0	0	0	0	0	1	0	0	0	0	0	0	2	1	1
168	21	2	2	3	1	2	2	3	0	0	0	0	0	0	0	1	2	0	0	0	0	0	0	0	1	0	0	0	1	0	0	1	1	1
169	20	2	2	3	1	2	2	2	0	0	0	0	0	0	0	3	2	0	1	0	0	0	1	0	0	0	1	0	0	0	0	2	1	1
170	22	2	2	3	1	2	3	1	0	0	0	1	0	0	0	1	3	0	0	0	0	0	0	0	1	0	0	0	1	0	0	3	2	3
171	21	1	2	3	1	2	2	2	0	0	0	0	0	0	0	2	2	0	0	0	0	0	0	0	0	0	0	0	0	0	0	2	2	2
172	21	1	2	3	1	2	2	2	0	0	0	0	0	0	0	2	2	0	0	0	0	0	0	0	0	0	0	0	0	0	0	2	2	2
173	21	1	2	3	1	1	2	2	0	0	0	0	0	0	0	2	2	0	0	0	0	0	0	0	0	0	0	0	0	0	0	2	2	2
174	21	1	2	3	1	2	3	3	0	0	0	0	0	0	0	2	2	0	0	0	0	0	0	0	0	0	0	0	0	0	0	2	2	2
175	22	2	2	3	1	2	1	1	0	0	1	1	1	0	0	1	0	0	0	0	0	0	0	1	0	1	0	0	0	0	0	2	2	1
176	23	1	2	3	1	4	3	3	0	0	1	0	0	0	0	3	3	0	0	0	0	0	0	0	1	0	0	0	0	0	0	3	3	3
177	22	1	2	3	1	3	3	2	0	0	0	0	0	0	0	2	2	0	0	0	0	0	0	0	1	0	0	0	0	0	0	2	1	2
178	22	1	2	3	1	3	1	3	0	0	0	1	1	0	0	1	2	0	0	0	0	0	1	0	1	0	0	0	0	1	0	2	1	3
179	20	1	2	3	2	3	2	2	0	0	0	0	0	0	0	1	3	0	0	0	0	0	1	0	1	0	0	0	0	1	0	2	1	1
180	22	2	2	3	1	4	1	2	0	0	0	0	0	0	0	2	2	0	0	0	0	0	0	0	0	0	0	0	0	0	0	2	2	2
181	21	2	2	3	1	2	1	2	0	0	0	0	0	0	0	1	2	0	0	1	0	1	0	0	0	1	0	0	0	1	0	2	2	1
182	21	1	2	3	2	1	2	1	0	0	1	0	0	0	0	1	0	0	0	1	0	0	0	0	1	1	0	0	0	0	0	2	1	1
183	22	1	2	3	1	2	3	3	0	0	0	0	0	0	0	0	0	0	0	0	0	0	0	0	0	0	0	0	1	0	0	3	3	3
184	20	1	2	3	1	3	2	1	0	1	0	0	1	0	0	2	1	0	0	0	0	0	1	0	0	1	0	1	0	0	0	1	3	3
